# Supplementary material for: Assessing the Impact of Reduced Travel on Exportation Dynamics of Novel Coronavirus Infection (COVID-19)
Source: J Clin Med. 2020 Feb 24;9(2):601. doi: 10.3390/jcm9020601 (PMC7073579; doi:10.3390/jcm9020601)
Supplement: Supplementary file 1 [file jcm-09-00601-s001.zip]

Archive with 1 entries (1 files):
- jcm-732030-supplementary.xlsx
