# Supplementary material for: Assessing the Impact of Reduced Travel on Exportation Dynamics of Novel Coronavirus Infection (COVID-19)
Source: J Clin Med. 2020 Feb 24;9(2):601. doi: 10.3390/jcm9020601 (PMC7073579; doi:10.3390/jcm9020601)
Supplement: Supplementary file 1 [file jcm-09-00601-s001.zip › jcm-732030-supplementary.xlsx]

## Sheet: Appendix
Table S1. Number of confirmed cases by date of report
Date of report	Days from 1 December 2019 to date of report	Tortal number of confirmed cases	Infections in China	Infections outside China
2020-01-13	43	1	1	0
2020-01-14	44	0	0	0
2020-01-15	45	0	0	0
2020-01-16	46	1	1	0
2020-01-17	47	1	1	0
2020-01-18	48	0	0	0
2020-01-19	49	0	0	0
2020-01-20	50	1	1	0
2020-01-21	51	2	2	0
2020-01-22	52	3	3	0
2020-01-23	53	3	2	1
2020-01-24	54	12	12	0
2020-01-25	55	10	7	3
2020-01-26	56	10	10	0
2020-01-27	57	5	5	0
2020-01-28	58	22	15	7
2020-01-29	59	14	10	4
2020-01-30	60	23	15	8
2020-01-31	61	23	13	10
2020-02-01	62	19	9	10
2020-02-02	63	8	5	3
2020-02-03	64	8	6	2
2020-02-04	65	24	8	16
2020-02-05	66	26	6	20
2020-02-06	67	26	8	18
